# Supplementary material for: Cohort Profile: the Cooperative Health Research in South Tyrol study
Source: Int J Epidemiol. 2025 May 28;54(3):dyaf064. doi: 10.1093/ije/dyaf064 (PMC12119133; doi:10.1093/ije/dyaf064)
Supplement: dyaf064_Supplementary_Data [file dyaf064_supplementary_data.xlsx]

## Sheet: Table_S1
Supplementary Table S1. Estimates of CHRIS Baseline participation rates
Model	Methodology	Participation estimate - All	Participation estimate - Males	Participation estimate - Females
A	Total number of CHRIS baseline participants divided by all adult residents in Vinschgau at any point between 2011 and 2018, i.e. all adult residents in 2011 plus those turning 18 and adults relocating there from anywhere outside of Vinschgau each subsequent year.	0.393	0.358	0.428
B	Total number of CHRIS baseline participants divided by all adult residents from each participating municipality for each year between 2011 and 2018, starting with the first calendar year when 50 or more participants from that municipality participated, adding those turning 18 or adults moving into any participating municipality from not-yet participating municipalities or elsewhere outside Vinsch…	0.407	0.372	0.443
C	Total number of CHRIS baseline participants divided by same as model B, but further excluding a proportional estimate of care-home residents from each municipality and considering adults moving into any participating municipality only from South Tyrol each year.	0.426	0.389	0.463
Vinschgau = Val Venosta/Vinschgau administrative district

## Sheet: Table_S2a
Supplementary Table S2a. Occupation and Highest Educational Qualification in the CHRIS Cohort
		CHRIS												CENSUS
Sociodemographic Characteristic*	Category	All	All (%)	95%CI lb	95%CI ub	Males	Males (%)	95%CI lb	95%CI ub	Females	Females (%)	95%CI lb	95%CI ub	All (%)	p-value**	Males (%)	p-value**	Females (%)	p-value**
Occupation	Inactive	79	0.568435	0.451215	0.706653	3	0.0525819	0.0108543	0.15353	76	1.08284	0.855663	1.35127	3.86847	<0.0001	3.99287	<0.0001	3.7446	<0.0001
	Student	73	0.586563	0.46076	0.735952	33	0.592386	0.409979	0.827826	40	0.580757	0.416993	0.787176	1.27273		1.26376		1.28166
	Unemployed	159	1.25053	1.06404	1.45996	71	1.25068	0.978431	1.57444	88	1.25037	1.00469	1.53733	1.95358		1.93053		1.97653
	Homemaker	728	5.47552	5.10257	5.86729	6	0.107001	0.0392473	0.232855	722	10.829	10.0873	11.6056	6.68859		1.16297		12.1912
	Retired	2137	26.1997	25.7088	26.695	1081	25.2682	24.5319	26.0153	1056	27.1286	26.48	27.7845	24.4333		22.9493		25.9111
	Employed	8253	65.9193	65.3264	66.5084	4108	72.7292	71.9106	73.5363	4145	59.1285	58.2659	59.987	61.7834		68.7006		54.895
Education	Post-secondary	1160	9.21138	8.71602	9.72537	435	7.94411	7.23336	8.7011	725	10.4751	9.79224	11.1887	8.73888	<0.0001	7.37	<0.0001	10.11	<0.0001
	Upper-secondary	7147	59.2533	58.3778	60.1245	3646	66.349	65.0898	67.5909	3501	52.1776	50.9521	53.4012	48.9865		51.27		46.71
	Lower-secondary	1719	14.1707	13.5386	14.8209	703	13.0982	12.1922	14.0458	1016	15.2401	14.3647	16.1476	25.2108		26.88		23.55
	Primary	1396	17.3646	16.7252	18.0182	514	12.6087	11.7408	13.5167	882	22.1071	21.1734	23.0625	17.0638		14.48		19.63
CHRIS % figures calibrated to the Val Venosta/Vinschgau administrative district reference population by sex-age poststratification weighting. 95% confidence intervals (CIs) lower bounds (lb) and upper bounds (ub) are obtained by the Clopper-Pearson (exact) method.
Val Venosta/Vinschgau administrative district population % figures retrieved from permanent Census data from 2018
*age range: 25 years old and older
**P-values are reported for completeness. However, we recommend caution in their interpretation, due to differences in study design and timeframe of data collection. P-values are obtained by the multinomial goodness-of-fit test statistics (Lambda defaults to 2/3), accounting for survey settings, with command mgof in Stata 18.0 (StataCorp LLC). Cressie, N., and T. R. C. Read. 1984. Multinomial goo…

## Sheet: Table_S2b
Supplementary Table S2b. Definitions of Occupation and Highest Educational Qualification categories from all data sources
Sociodemographic Characteristic		CHRIS definitions	South Tyrol Provincial Institute of Statistics (ASTAT) definitions
Occupation	Category	Occupation category based on responses during computer assisted personal interview to the set of top-down questions “Are you employed at the moment?”, “Have you ever been employed?”, “Are you at the moment…?” (this question only asked to those at or below age 75 and not working regularly, whose response options were: “Unemployed”, “Homemaker”, “Student”, “Retired”, “In education or training”, “In…	Occupation category based on data obtained from the 2018 Permanent Census of Population and Households
	Inactive	Responded "No" to "Have you ever been employed?" and chose either "Unemployed" or "In maternity protection/parental leave/other leave absence" in response to "Are you at the moment…?"	Reported performing less than one hour of paid work in the week of the interview, or unpaid work if done at a family member's business AND NOT having searched for a job in the previous 30 days (read job advertisements, updated CV, participated in job interview, sent job application), AND NOT being available to start work within next two weeks.
	Student	Responded "No" to "Are you employed at the moment" and chose "Student" in response to "Are you at the moment…?"	Reported being a student
	Unemployed	Responded "No" to "Are you employed at the moment" and chose "Unemployed" in response to "Are you at the moment…?"	Reported performing less than one hour of paid work in the week of the interview, or unpaid work if done at a family member's business AND have searched for a job in the previous 30 days (read job advertisements, updated CV, participated in job interview, sent job application), AND being available to start work within next two weeks
	Homemaker	Responded "No" to "Are you employed at the moment" and chose "Homemaker" in response to "Are you at the moment…?"	Reported being a homemaker
	Retired	Responded "No" to "Are you employed at the moment" and either 1) chose "Retired" in response to "Are you at the moment…?" OR 2) chose "In maternity protection/parental leave/other leave absence" in response to "Are you at the moment...?" AND responded "Yes" to "Do you receive or did you receive in the past a pension for reduced working capacity?"	Reported receiving one or more pensions for past work activities or capital gains
	Employed	In current employment (responded "Yes" to "Are you employed at the moment"), including if temporarily on maternity leave (for up to 2 years) or working occasionally	Reported performing at least one hour of paid work in the week of the interview, or unpaid work if done at a family member's business
Education	Category	Education category based on responses during computer assisted personal interview to the question "What is your highest level of completed education?" (response options "No formal education or degree", "Primary school", "Lower secondary school", "Vocational school", "Upper secondary school", "University or higher")	Education category based on data obtained from the 2018 Permanent Census of Population and Households; respondants were asked their highest educational level achieved.
	Post-secondary	chose "University or higher"	Categorized as "Superior technical diploma (ITS)" OR "Level I degree or academic diploma in Higher education in art, music or dance (AFAM)" OR "2-3 year University diploma" OR "School focussed on specific outcomes" OR "Other non-university tertiary diploma" OR "Masters/specialist degree (two year, single cycle, 4-6 year undergraduate degree)" OR "Level II academic diploma (including old system si…
	Upper-secondary	chose "Vocational school" or "Upper secondary school"	Categorized as "Upper secondary school diploma (includes 2/3 year qualification, Professional instruction and training [IFP] certification, 4/5 year high school diploma, and Superior technical instruction and training [IFTS])"
	Lower-secondary	chose "Lower secondary school"	Categorized as "Lower/middle school or vocational training diploma"
	Primary	chose "No formal education or degree" or "Primary school"	Categorized as 'Illiterate' OR 'No study title but literate' OR Primary school diploma'
The Permanent Census of Population and Households, introduced in 2018, is based on the integration of data from administrative sources, including the Basic Registry and thematic registries, and those acquired through interviews/questionnaires on a representative sample of municipalities and households each year, whose data are used to correct and integrate the data from administrative sources. Ho…

## Sheet: Table_S3a
Supplementary Table S3a. Chronic disease prevalence in CHRIS Cohort
		CHRIS												Population
Chronic disease*	Category	All	All (%)	95%CI lb	95%CI ub	Males	Males (%)	95%CI lb	95%CI ub	Females	Females (%)	95%CI lb	95%CI ub	All (%)	p-value**	Males (%)	p-value**	Females (%)	p-value**
Hypertension	No	11048	81.4169	80.7484	82.0718	4894	82.0237	81.0914	82.9285	6154	80.8083	79.8376	81.7518	82.49	0.0014	83.8	0.0003	81.17	0.4297
	Yes	1817	18.5831	17.9282	19.2516	880	17.9763	17.0715	18.9086	937	19.1917	18.2482	20.1624	17.51		16.2		18.83
Hypothyroidism	No	12384	94.559	94.1263	94.9687	5969	98.4828	98.1217	98.7905	6415	90.6234	89.8241	91.3795	93.6	<0.0001	97.62	<0.0001	89.58	0.0039
	Yes	725	5.441	5.03127	5.87372	89	1.51718	1.20947	1.87834	636	9.37655	8.62044	10.1759	6.4		2.38		10.42
Dyslipidemia	No	12743	95.0992	94.701	95.4758	5777	94.4843	93.8712	95.0529	6966	95.716	95.1884	96.201	94.07	<0.0001	93.36	0.0003	94.78	0.0002
	Yes	638	4.90079	4.52425	5.29905	338	5.51572	4.9471	6.12877	300	4.28402	3.79904	4.81156	5.93		6.64		5.22
Cancer	No	12879	95.8407	95.4146	96.2377	5921	96.5963	96.0427	97.092	6958	95.0828	94.4129	95.6939	92.86	<0.0001	93.1	<0.0001	92.62	<0.0001
	Yes	459	4.15932	3.76227	4.58545	174	3.40371	2.90797	3.95733	285	4.91719	4.30608	5.58715	7.14		6.9		7.38
Diabetes	No	13004	96.5516	96.1487	96.9233	5941	96.6537	96.097	97.151	7063	96.4492	95.8415	96.9906	95.58	<0.0001	95.46	<0.0001	95.7	0.0015
	Yes	358	3.44837	3.07671	3.85129	167	3.34628	2.84899	3.90298	191	3.55076	3.00939	4.15851	4.42		4.54		4.3
Epilepsy	No	11523	98.8633	98.6291	99.0668	5333	99.0885	98.7951	99.3259	6190	98.6376	98.2501	98.9585	98.77	0.3772	98.67	0.0061	98.87	0.0941
	Yes	130	1.13666	0.93318	1.37092	50	0.911548	0.674072	1.20492	80	1.36245	1.04154	1.74989	1.23		1.33		1.13
CHRIS % figures calibrated to the Val Venosta/Vinschgau administrative district reference population by sex-age poststratification weighting. 95% confidence intervals (CIs) lower bounds (lb) and upper bounds (ub) are obtained by the Clopper-Pearson (exact) method.
Val Venosta/Vinschgau administrative district population % figures retrieved from Health Observatory Healthcare data restricted to Val Venosta/Vinschgau administrative district of 2016
*age range: 18 years old and older
**P-values are reported for completeness. However, we recommend caution in their interpretation, due to differences in study design and timeframe of data collection. P-values are obtained by the one-sample binomial exact test statistics (bitest command) in Stata 18.0 - StataCorp LLC, based on weighted adjusted counts of observed cases for each chronic disease, for comparison with population refer…

## Sheet: Table_S3b
Supplementary Table S3b. Definitions of Chronic Dieasese categories from all data sources
Chronic disease	CHRIS Definitions	Bolzano Provincial Health Observatory Definitions
Category	Chronic disease category based on responses during computer assisted personal interview, as well as from laboratory perameters measured during the CHRIS baseline visit and ATC codes derived from optical scan of packages of current prescriptions brought to the CHRIS baseline visit by participants	Chronic disease category based on elaboration of pseudonymized data from administrative healthcare data sources from 2016 including hospital discharge records, outpatient records, prescription databases, disease registries, and exemption codes to estimate lifetime prevalence, using mapping conventions in place in 2020.
Hypertension	Brought in prescription package with ATC codes C02, C03, C04, C07, C08, or C09
Hypothyroidism	Chose 'Yes' in response to 'Have you ever been diagnosed with a thyroid disease?' AND 'Hypothyroidism' in response to 'Which thyroid disease have you been diagnosed with?' in interview
Dyslipidemia	Total cholesterol >500 mg/dL OR LDL cholesterol >200 mg/dL OR (total cholesterol >250 mg/dL AND tryglicerides >250 mg/dL) from laboratory parameters
Cancer	Chose 'Yes' in response to 'Have you ever had cancer?' OR reporting any other malignant cancer in free response section in the interview
Diabetes	Chose 'Yes' in response to 'Do you have diabetes mellitus' in interview
Epilepsy	Chose 'Yes' in response to 'Has a doctor ever told you that you have epilepsy?' OR reporting any epileptic disorder in free response section in the interview

## Sheet: Table_S4a
Supplementary Table S4a. Prevalence of different lifestyle factors in CHRIS cohort
		CHRIS (18+)				ADL (18+)*					CHRIS (18-69)				PASSI (18-69)**					CHRIS (65+)				PASSI d'Argento (65+)***
Lifestyle Characteristic*	Category	All	All (%)	95%CI lb	95%CI ub	All	All (%)	95%CI lb	95%CI ub	p-value	All	All (%)	95%CI lb	95%CI ub	All	All (%)	95%CI lb	95%CI ub	p-value	All	All (%)	95%CI lb	95%CI ub	All	All (%)	95%CI lb	95%CI ub	p-value
Smoking habits	Never smoking	6372	55.7578	54.8385	56.6742	633	58.1571	54.2808	62.0332	0.0223a	5742	53.362	52.4067	54.3155	127	51.9	45.6	58.2	0.5348a	990	67.0379	64.7724	69.2458	62	64.6	55.1	74.1	0.5940c
Smoking habits	Past smoking	3155	27.509	26.6884	28.3412		22.7869	19.5488	26.025		2885	27.5531	26.7148	28.4034	63	26	20.5	31.5		500	28.5699	26.4442	30.769	29	29.5	20.5	38.6
Smoking habits	Current smoking	2107	16.7331	16.0823	17.3995		19.056	15.9554	22.1567		2060	19.0849	18.355	19.8313	52	22.1	16.8	27.3		83	4.3922	3.45341	5.49788	6	5.9	1.2	10.5
Daily alcohol use	No	11984	87.5223	86.9265	88.1003	609	86.6871	0	0	0.5449b	11225	90.6921	90.1752	91.1904	220	90.5	86.8	94.2	0.9198b	1272	70.0002	67.7342	72.1954	65	65.4	55.9	74.8	0.3365b
Daily alcohol use	Yes	1396	12.4777	11.8997	13.0735		13.3129	10.6774	15.9486		1054	9.3079	8.80963	9.82479	22	9.5	5.8	13.2		544	29.9998	27.8045	32.2658	32	34.6	25.2	44.1
High alcohol use	No										7552	92.6	92.01	93.16	169	88.1	83.5	92.6	0.0196b	715	62.87	59.96	65.71	63	63.7	54.1	73.3	0.8708b
High alcohol use	Yes										583	7.4	6.84	7.99	22	11.9	7.4	16.5		448	37.13	34.29	40.04	34	36.3	26.7	45.9
Binge drinking	No	11231	84.7633	84.1809	85.3324	611	79.1169	-	-	0.0002b	10174	82.3159	81.649	82.9682	196	81.4	76.5	86.3	0.7121b
Binge drinking	Yes	2138	15.2367	14.6676	15.8191		20.8831	17.7287	24.0376		2094	17.6841	17.0318	18.351	43	18.6	13.7	23.5
Physical inactivity	No	11607	86.3384	85.6949	86.9634	646	90.3749	-	-	0.0034b	10821	89.0627	88.4972	89.6096	230	95	92.3	97.8	0.0032b	1363	74.1009	71.7604	76.3431	56	73.3	63.5	83	0.8746b
Physical inactivity	Yes	1654	13.6616	13.0366	14.3051		9.62509	7.29195	11.9796		1347	10.9373	10.3904	11.5028	12	5	2.2	7.7		436	25.8991	23.6569	28.2396	22	26.7	17	36.5
Ponderal excess (BMI)	Underweight	207	1.36584	1.17939	1.57306	611	1.11964	0.278034	1.96125	<0.0001a	197	1.45465	1.25989	1.67064	5	2.2	0.3	4	<0.0001c	13	0.918895	0.459038	1.63951	4	3.6	0	7.5	<0.0001c
Ponderal excess (BMI)	Normal-weight	6282	44.5126	43.6704	45.3571		56.7979	52.9216	60.674		5967	47.5084	46.6508	48.3671	154	63.5	57.4	69.5		516	28.2525	25.9832	30.6074	38	42.9	32.6	53.3
Ponderal excess (BMI)	Overweight	4573	36.2225	35.3768	37.0748		33.2727	29.5936	36.9519		4088	34.6048	33.7703	35.4464	68	28.1	22.5	33.8		808	44.9564	42.4145	47.5182	41	48.1	37.7	58.6
Ponderal excess (BMI)	Obesity	2251	17.899	17.2111	18.6028		8.80973	6.55069	11.0689		1976	16.4322	15.7795	17.101	15	6.2	3.2	9.2		460	25.8722	23.6534	28.1874	5	5.4	0.7	10.1
CHRIS % figures calibrated to the Val Venosta/Vinschgau administrative district or rural South Tyrol reference population by sex-age poststratification weighting, as appropriate. 95% confidence intervals (CIs) lower bounds (lb) and upper bounds (ub) are obtained by the Clopper-Pearson (exact) method.
Val Venosta or rural South Tyrol % figures retrieved from stratification weighted survey data. Rural South Tyrol excludes data from 5 urban centers with >15,000 inhabitants (Bolzano, Merano, Bressanone, Brunico, Laives) in South Tyrol. 95% confidence intervals (CIs) lower bounds (lb) and upper bounds (ub) are obtained by the normal approximation method of the binomial distribution.
P-values are reported for completeness. However, we recommend caution in their interpretation, due to differences in study design and timeframe of data collection. P-values are obtained in Stata 18.0 (StataCorp LLC) with built-in commands by either of: a two-sample Pearson's χ2 test; b two-sample asymptotically normally distributed test of proportions; c 2-sided Fisher's exact test
*Survey: Aspects of Daily Life (ADL). Age range: 18+ years old. Year: 2015. Source: Italian Office of National Statistics (ISTAT). Notes: a) 95% CIs for reference categories not provided in ADL and indicated with '-'; b) The number of participants for each lifestyle characteristic in ADL was only availble for 'All' participants in the survey and not separately by each category (column 'All').
**Survey: PASSI. Age range: 18-69 years old. Years: 2011-2018. Source: Health Observatory
***Survey: PASSI d'Argento. Age range: 65+ years old. Years: 2016-2018. Source: Health Observatory

## Sheet: Table_S4b
Supplementary Table S4b. Definitions of Lifestyle categories from all data sources
Lifestyle Characteristic	Category	CHRIS Definitions	South Tyrol Provincial Institute of Statistics (ASTAT) definitions	Bolzano Provincial Health Observatory Definitions (PASSI 18-69 years)	Bolzano Provincial Health Observatory Definitions (PASSI d'ARGENTO 65+ years)
Smoking habits		Smoking category based on responses to ECRHS version of smoking module of computer assisted personal interview (in use from 05/11/2012, n=11 690)	Smoking category based on responses to the 2016 survey on Aspects of Daily Life in South Tyrol excluding residents of 5 urban centers (Bolzano, Bressanone, Brunico, Laives, Merano), calculated by ASTAT	Smoking category based on responses to a telephone interview administered by an institutional trained operator	Smoking category based on responses to a telephone interview administered by an institutional trained operator
	Never smoking	Chose "no" in response to "Have you ever smoked for as long as a year? (at least 20 packs of cigarettes or 360 grams of tobacco in a lifetime, or at least one cigaretter per day or one cigar a week for one year)" AND chose "no" in response to "Do you now smoke, as of one month ago?"	Chose "No, I have never smoked" in response to "Do you currently smoke?"	Chose "no" in response to "In your entire life, have you smoked at least 100 cigarettes (5 packs of 20 cigarettes)?"	Chose "no" in response to "In your entire life, have you smoked at least 100 cigarettes (5 packs of 20 cigarettes)?"
	Past smoking	Chose "yes" in response to "Have you ever smoked for as long as a year? (at least 20 packs of cigarettes or 360 grams of tobacco in a lifetime, or at least one cigaretter per day or one cigar a week for one year)" AND chose "no" in response to "Do you now smoke, as of one month ago?"	Chose "No, but I smoked in the past" in response to "Do you currently smoke?'	Chose "yes" in response to "In your entire life, have you smoked at least 100 cigarettes (5 packs of 20 cigarettes)?" AND chose "no" in response to "Do you currently smoke cigarettes?" AND chose "more than 6 months ago" in response to "When did you stop smoking?"	Chose "yes" in response to "In your entire life, have you smoked at least 100 cigarettes (5 packs of 20 cigarettes)?" AND chose "no" in response to "Do you currently smoke cigarettes?" AND chose "more than 1 year ago" in response to "When did you stop smoking?"
	Current smoking	Chose "yes" in response to "Have you ever smoked for as long as a year? (at least 20 packs of cigarettes or 360 grams of tobacco in a lifetime, or at least one cigaretter per day or one cigar a week for one year)" AND chose "yes" in response to "Do you now smoke, as of one month ago?"	Chose "Yes" in response to "Do you currently smoke?"	Chose "yes" in response to "In your entire life, have you smoked at least 100 cigarettes (5 packs of 20 cigarettes)?" AND chose "yes" in response to "Do you currently smoke cigarettes?"	Chose "yes" in response to "In your entire life, have you smoked at least 100 cigarettes (5 packs of 20 cigarettes)?" AND chose "yes" in response to "Do you currently smoke cigarettes?"
Alcohol use		Alcohol use category based on indicators derived from responses to the alcohol module of the computer assisted personal interview or from the self-administered GA2LEN Food Frequency Questionnaire (FFQ) in the case of high alcohol use, which was available for 8 832 participants from 05/05/2014. Units of alcohol were derived by combining answers on amount of standard beverages consumed over the pas…	Alcohol use category based on responses to the 2016 survey on Aspects of Daily Life in South Tyrol excluding residents of 5 urban centers (Bolzano, Bressanone, Brunico, Laives, Merano), calculated by ASTAT	Alcohol use categories based on responses to a telephone interview administered by an institutional trained operator	Alcohol use categories based on responses to a telephone interview administered by an institutional trained operator
	Daily alcohol use	Chose "daily" in response to "During the last 12 months, on average how often have you drunk alcoholic drinks?"	Responded to a series of questions indicating they drink at least 1-2 units of alcohol a day in at least one of these categories: beer, wine, alcoholic aperitivo, bitters, liquor	Reported '30' in response to "During the past 30 days, how many days have you had at least one unit of an alcoholic beverage?"	Chose "yes" in response to "Do you currently drink, even if occasionally, wine, beer, bitters, alcoholic aperitivo or other spirits?" AND [had a sum >=1 from responses to the questions "How many 1) glasses of wine, 2) cans of beer, and 3) glasses of bitters, alcoholic aperitivo, or other liquors do you drink in a normal day?".
	High alcohol use	Responded to a series of questions in FFQ that allowed calculation of units of alcohol consumed per day; >=2 units of alcohol/day for men, >=1 unit of alcohol/day for women <=65 years old and >=1 unit of alcohol/day for both women and men >65 years old	N/A	The algebraic product of values in response to "During the past 30 days, how many days have you had at least one unit of an alcoholic beverage?" AND in response to "On the days you drank, how many units of alcoholic beverages did you drink on average per day?" was >=60 for males or >=30 for females.	Chose "yes" in response to "Do you currently drink, even if occasionally, wine, beer, bitters, alcoholic aperitivo or other spirits?" AND [had a sum >=1 from responses to the questions "How many 1) glasses of wine, 2) cans of beer, and 3) glasses of bitters, alcoholic aperitivo, or other liquors do you drink in a normal day?" OR had a sum of >=7 from responses to the questions "How many 1) glasse…
	Binge drinking	Chose "approximately once a month" or more in response to "During the past 12 months, how often have you drunk 5/4 [males/females] or more alcoholic drinks at a single occasion?"	Chose "Yes" in response to "Considering the past 12 months, did you ever drink 6 glasses or more of alcoholic drinks, including varying drinks, in a single sitting (a night out, a party, alone, etc.)?"	Reported >=1 or more in response to "Considering all types of alcoholic beverages, during the past 30 days, how many times did you drink 5/4 [males/females] or more units on one occasion (e.g. an evening with friends)?"	N/A
Physical inactivity		Physical inactivity defined based on participants reporting no days of "vigorous activities" or "moderate activities" in the past 7 days in response to questions from the Physical Activity Questionnaire short-form (IPAQ-short) in the computer assisted self-administered questionnaire, AND NOT rating their main occupation as "heavy physical activity" in response to "How would you rate your professi…	Physical inactivity categorization based on responses to the 2015 survey on Aspects of Daily Life in South Tyrol excluding residents of 5 urban centers (Bolzano, Bressanone, Brunico, Laives, Merano), calculated by ASTAT. Chose "No" in response to "Do you consistently play one or more sports in your free time?" AND chose "No" in response to "Do you engage in any physical activities in your free ti…	Physical inactivity categorization based on responses to a telephone interview administered by an institutional trained operator. The respondent reports no regular heavy physical work or no moderate or intense physical activity during their free-time over the past 30 days, in response to questions of the "physical activity" module of the telephone interview.	"Physical inactivity" is based on the PASE tool, which allows the quantification of physical activity levels achieved by considering activities commonly performed by older people without emphasising only sports or recreational activities, and corresponds to the definition of “Sedentary behavior”, as a Physical Activity Scale for Elderly (PASE) lower than 76. [https://doi.org/10.1016/0895-4356(93)…
Ponderal excess (BMI)		Body Mass Index (BMI) calculated from height and weight measured during CHRIS baseline study visit (kg/m2)	BMI category based on responses to the 2016 survey on Aspects of Daily Life in South Tyrol excluding residents of 5 urban centers (Bolzano, Bressanone, Brunico, Laives, Merano), calculated by ASTAT. BMI calculated from self-reported height in cm and weight in kg.	Body Mass Index (BMI) calculated from self-reported height and weight, asking pregnant women to report their weight before pregnancy, based on responses to a telephone interview administered by an institutional trained operator.	Body Mass Index (BMI) calculated from self-reported height and weight, based on responses to a telephone interview administered by an institutional trained operator.
	Underweight	<18.5	<18.5	<18.5	<18.5
	Normal-weight	>=18.5 AND <25	>=18.5 AND <25	>=18.5 AND <25	>=18.5 AND <25
	Overweight	>=25 AND <30	>=25 AND <30	>=25 AND <30	>=25 AND <30
	Obesity	>=30	>=30	>=30	>=30
One unit of alcohol (a.u.) corresponds to a can of beer (330 ml, ABV ~5%) a glass of wine (125 ml, ABV ~11.5%) or a small glass of liqueur (40 ml, ABV ~40%) OR a glass of aperitif/mixed alcoholic drink (80 ml, ABV ~20%).
1 a.u. also corresponds to 12g of pure alcohol (which is also the recommended daily limit for the elderly (65+)
The "Aspects of Daily Life" sample survey is part of an integrated system of social surveys - the Multiscope Household Surveys - and captures basic information related to the daily lives of individuals and households;
in 2016 an extra section was dedicated to lifestyle habits and in 2015 an extra section was dedicated to physical activity and sport.

## Sheet: Table_S5
Supplementary Table S5. Measures collected in the MICROS study (n=1 300)
Data source/type	Specific measures
Questionnaire	Marital status, education, occupation, origin, familial relatedness (pedigree), access to health care, medication, surgeries, injuries due to accidents, medical history (self and relatives) about cardiology, angiology, neurology, psychiatry, ophthalmology, endocrinology, respirology, dermatology, allergy, internal medicine, haematology and oncology, gynaecology (for women), smoking habits, alcoho…
Blood	Electrolytes1, kidney2, liver3, lipid metabolism4, glucose, iron metabolism5, thyroid6, CRP, complete blood cell count with differential, coagulation7, apolipoproteins8, adiponectin, C-terminal type I procollagen, C-terminal telopeptide of type I collagen, IgE, IGF-1, leptin, NT-proBNP, osteocalcin, osteoprotegerin, sRANKL
Urine	Albumin, creatinine
Measurements	body weight, body height, circumference measures, office BP, ECG, dioptric measurement of eyeglasses, peak-flow volume (spirometry), bone density (ultrasound)
Biobank	Serum, DNA stored at -80°C
Genomics	1000 microsatellite markers, Illumina HumanOmniExpressExome Bead Chip
Metabolomics	Phospholipids, sphingolipids, sterols, bile acids, steroid sulphates, fatty acids
Abbreviations: BP, blood pressure; CRP, C-reactive protein; ECG, electrocardiogram; IgE, Immunoglobulin E; IGF-1, Insulin-like growth factor 1; NT-proBNP, N-terminal prohormone of brain natriuretic peptide; sRANKL, Receptor activator of nuclear factor kappa-Β ligand
1 chloride, potassium, sodium, calcium
2 creatinine, uric acid, urea, cystatin C
3 alanine transaminase, aspartate transaminase, gamma-glutamyltransferase, albumin
4 cholesterol, high density lipoprotein cholesterol, low density lipoprotein cholesterol, triglycerides
5 iron, ferritin, transferrin, soluble transferrin receptor
6 thyroid-stimulating hormone, free thyroxine
7 prothrombin time, activated partial thromboplastin time
8 apolipoprotein A-I, apolipoprotein B, apolipoprotein C-I, apolipoprotein C-II, apolipoprotein C-III, apolipoprotein E

## Sheet: Table_S6
Supplementary Table S6. Measures collected in CHRIS Sub-studies
Sub-study	Data source/type	Specific measures
CHRIS NAFLD (n=356)	Questionnaires	Medical history, medication (last 7 days), smoking, alcohol consumption, GA²LEN FFQ, BSS, OHQ
	Measurements	Body weight, body height, bioelectrical impedance analysis, circumference measures, office BP, abdominal ultrasound, transient elastography (fibroscan), digitalized spiralography
	Blood	Electrolytes1, kidney2, liver3, lipase, lipid metabolism4, glucose metabolism5, iron metabolism6, thyroid7, CRP, complete blood cell count with differential, coagulation8, cortisol, ANA, homocysteine
	Urine	Albumin, creatinine, urine physical & chemical examination, urine flow cytometry
	Biobank	Blood, urine, saliva, stool stored at -80 °C
	Omics	Stool and saliva microbiome (metagenome, 16S rRNA gene sequencing)
PAREGEN (n=51)	Questionnaires	Medical history, medication, and environmental factors, BDI-II, PDSS-2, FSS, ESS
	Assessments	MDS‐UPDRS, MoCA, BSIT
	Measurements	Transcranial sonography, sensor-based assessments of postural control and gait (mobility lab), writing sample and spiral drawing
	Biobank	Blood collection to generate lymphoblastoid cell lines and human induced pluripotent stem cell-derived neurons
PAREGEN2 (n=95)	Questionnaires	Medical history, medication, and environmental factors, smoking, alcohol consumption, GA²LEN FFQ, IPAQ-short, PDSS 2, FSS, ESS, PSQI, RBDQ, Parkinson’s disease symptom screening, Restless legs syndrome screening and rating scale, COMPASS-31, CES-D, STAI-Y-2
	Assessments	MDS‐UPDRS, MoCA, BSIT
	Measurements	Neuropsychological behavioural test with electroencephalography measurement, sensor-based assessments of postural control and gait (mobility lab), speech test, writing sample, spiral drawing, 7-day accelerometer
	Biobank	Plasma, Serum, Buffy Coat, DNA stored at -80 °C
CHRIS Pilot Follow-up* (n=243)	Cardiovascular	CardiBP (12 min continuous, synchronized with ECG), ECG (12 min, 12 leads), pulse wave velocity and ankle-brachial-index (vicorder), carotid intima media thickness and carotid plaque assessment (ultrasound)
	Eye	Retina Imaging (Optical Coherence Tomography, Confocal Fundus Imaging), Autorefraction, Tonometry and Pachymetry, Visual Acuity, Contrast
	Neurological	Pain sensory testing (TCS II), digitalized spiralography, tremor assessment (accelerometer), MMSE
	Other	Hand grip strength, spirometry
CHRIS COVID-19 (n=5 748)	Baseline questionnaire	Medical history, medication (last 4 weeks), education, occupation, household size, smoking, physical activity, body weight, body height
	Longitudinal questionnaire	Exposure to the SARS-CoV-2 virus, symptoms, close contact with symptomatic or confirmed positive for SARS-CoV-2 persons, Covid-19 vaccination (monthly, up to 13 times/participant)
	Biochemical parameters	SARS-CoV-2 antibody and nasopharyngeal swab SARS-CoV-2 RT-PCR test (n=2,345, up to 6 times/participant), neutralizing antibody (n=840)
	Biobank	Serum and whole blood stored at -80 °C (n=2,345, up to 6 times/participant)
Abbreviation: ANA, antinuclear antibodies; BP, blood pressure; BDI-II, Beck's Depression Inventory-II; BSIT, Brief Smell Identification Test; BSS, Bristol stool scale; CES-D, Center of Epidemiologic Studies—Depression Scale; COMPASS, Composite Autonomic Symptom Score-31; CRP, C-reactive protein; ECG, electrocardiogram; ESS, Epworth Sleepiness Scale; FSS, Fatigue Severity Scale; FFQ, food frequenc…
* All CHRIS Follow-up measures listed in Table 1 except those related to COVID-19 were also measured in the CHRIS Pilot Follow-up
1 chloride, magnesium, potassium, sodium, calcium, phosphorous
2 creatinine, uric acid
3 alanine transaminase, aspartate transaminase, gamma-glutamyltransferase, alkaline phosphatase, albumin, bilirubin (total and direct)
4 cholesterol, high density lipoprotein cholesterol, low density lipoprotein cholesterol, triglycerides
5 glucose, glycated haemoglobin, insulin
6 iron, ferritin, transferrin
7 thyroid-stimulating hormone (TSH), free triiodothyronine and free thyroxine (if TSH out of reference range), thyroid peroxidase antibodies
8 prothrombin time, activated partial thromboplastin time, fibrinogen, antithrombin
